# Supplementary material for: Anti-Tumorigenic Effects of Sea Buckthorn Root Extracts on Head and Neck Cancer Cells—A Systematic Analysis
Source: Int J Mol Sci. 2025 May 12;26(10):4625. doi: 10.3390/ijms26104625 (PMC12110798; doi:10.3390/ijms26104625)
Supplement: Supplementary file 1 [file ijms-26-04625-s001.zip]

Archive with 1 entries (1 files):
- ijms-3525896-supplementary.pdf
